# Supplementary material for: Heterochrony and developmental modularity of cranial osteogenesis in lipotyphlan mammals
Source: EvoDevo. 2011 Nov 1;2:21. doi: 10.1186/2041-9139-2-21 (PMC3247175; doi:10.1186/2041-9139-2-21)
Supplement: Additional file 1 — Frequency distribution of specimens for each stage. Ossification events are skewed toward earlier stages of sequences, suggesting a greater concentration of ossification events and/or less resolution early in the sequence. [file 2041-9139-2-21-S1.XLS]

## Sheet: Additional Material
Additional file 1. Frequency distribution of specimens for each stage
		1	2	3	4	5	6	7	8	9	10	11	12	13
Erinaceus europaeus		1	1	1	1	1	4	1
Erinaceus amurensis		1	1	1	2	1	2	10	3
Cryptotis parva		1	1	2	3	3	2	2	2	3	4	2	2	2
Chimarrogale platycephala		7	4	1	3	5	7	3
Suncus murinus		1	8	6	3	3	6	3	6	5	2	6
Condylura cristata		1	1	1	2	1	1	1	1	1
Scapanus orarius		1	1	1	1	3	3	4
Urotrichus talopides		1	1	2	2	3	2	2
Mogera wogura		1	1	1	1	1	1	4	6
Talpa europaea		1	1	1	1	1	1	5
Talpa occidentalis		1	3	3	2	1	5	5	6	2	7
