# Supplementary material for: Heterochrony and developmental modularity of cranial osteogenesis in lipotyphlan mammals
Source: EvoDevo. 2011 Nov 1;2:21. doi: 10.1186/2041-9139-2-21 (PMC3247175; doi:10.1186/2041-9139-2-21)
Supplement: Additional file 2 — Heterochronies reported by the ACCTRAN and DELTRAN. All the heterochronic events detected by the ACCTRAN and DELTRAN are summarized. [file 2041-9139-2-21-S2.XLS]

## Sheet: ACCTRAN
Clade	event	movement	…in relation to…
Laurasiatheria	Premaxilla	late	Parietal, Squamosal
	Alisphenoid	late	Nasal, Basisphenoid
	Orbitosphenoid	late	Basisphenoid, Petrosal
Rodentia	Premaxilla	late	Palatine, Parietal, Squamosal
	Palatine	late	Parietal, Squamosal
	Basioccipital	early	Pterygoid, Vomer, Ectotympanic
	Nasal	early	Alisphenoid, Ectotympanic
	Exoccipital	early	Basioccipital, Nasal, Pterygoid, Alisphenoid, Vomer, Ectotympanic
	Basisphenoid	early	Alisphenoid, Supraoccipital
	Orbitosphenoid	late	Mastoid, Presphenoid
	Petrosal	early	Mastoid, Presphenoid
Chiroptera	Palatine	late	Parietal, Squamosal, Pterygoid, Ectotympanic
	Basioccipital	late	Nasal, Ectotympanic
	Exoccipital	late	Nasal, Alisphenoid
	Vomer	late	Nasal, Pterygoid, Ectotympanic
Lipotyphla	Palatine	late	Parietal, Pterygoid
	Lacrimal	late	Pterygoid, Vomer
Erinaceidae + Soricidae	Nasal	early	Lacrimal, Vomer
	Supraoccipital	early	Basioccipital, Exoccipital, Lacrimal
	Goniale	late	Basioccipital, Ectotympanic
Erinaceidae	Palatine	late	Vomer, Supraoccipital
	Nasal	late	Supraoccipital
	Lacrimal	late	Nasal
	Supraoccipital	late	Squamosal, Basioccipital
Erinaceus europaeus	Frontal	early	Premaxilla, Maxilla, Dentary
	Parietal	late	Premaxilla, Maxilla, Dentary
	Pterygoid	early	Premaxilla, Maxilla, Dentary, Frontal, Vomer
Erinaceus amurensis	Basisphenoid	early	Nasal, Exoccipital, Lacrimal, Ectotympanic
	Alisphenoid	early	Nasal, Exoccipital, Basisphenoid, Lacrimal, Ectotympanic, Goniale
	Orbitosphenoid	early	Lacrimal, Ectotympanic, Goniale
Soricidae	Squamosal	late	Pterygoid, Exoccipital
	Pterygoid	late	Palatine, Exoccipital
Soricinae	No movement
Cryptosis parva	Parietal	late	Premaxilla, Maxilla, Frontal
	Exoccipital	late	Squamosal, Basioccipital, Nasal
	Vomer	early	Nasal, Pterygoid
	Goniale	early	Basisphenoid, Alisphenoid
Chimarrogale platycephala	Premaxilla	late	Palatine, Dentary, Frontal, Vomer
	Maxilla	late	Palatine, Dentary, Frontal, Vomer
	Squamosal	early	Palatine, Frontal, Parietal, Nasal
	Nasal	early	Palatine, Frontal, Parietal, Pterygoid
	Pterygoid	early	Palatine, Frontal
	Exoccipital	early	Palatine, Frontal, Parietal, Supraoccipital
	Lacrimal	late	Basisphenoid, Alisphenoid, Goniale
	Orbitosphenoid	early	Alisphenoid, Goniale
	Supraoccipital	early	Frontal, Parietal, Nasal, Pterygoid
Suncus murinus	Parietal	early	Palatine, Dentary, Frontal
	Basioccipital	early	Palatine, Squamosal, Supraoccipital
	Vomer	late	Pterygoid, Lacrimal
Talpidae	Palatine	early	Premaxilla, Frontal
	Nasal	early	Premaxilla, Palatine, Frontal, Parietal, Pterygoid, Lacrimal, Vomer
	Pterygoid	early	Premaxilla, Frontal, Parietal
	Vomer	early	Premaxilla, Palatine, Frontal, Parietal
	Supraoccipital	early	Basioccipital, Nasal, Exoccipital, Lacrimal
	Goniale	late	Basioccipital, Ectotympanic
Scapanus + Urotrichus + Mogera + Talpa	Alisphenoid	late	Petrosal, Presphenoid
Urotrichus + Mogera + Talpa	Nasal	late	Premaxilla, Maxilla, Palatine, Dentary, Parietal, Squamosal, Vomer
	Ectotympanic	late	Mastoid, Goniale
Mogera + Talpa	No movement
	Frontal	late	Premaxilla, Maxilla, Dentary, Parietal
	Pterygoid	late	Premaxilla, Maxilla, Dentary, Parietal, Squamosal
	Supraoccipital	early	Palatine, Vomer
Mogera wogura	Palatine	late	Premaxilla, Maxilla, Dentary, Parietal, Squamosal
	Frontal	late	Squamosal, Supraoccipital
	Orbitosphenoid	early	Basisphenoid, Ectotympanic
	Vomer	late	Premaxilla, Maxilla, Dentary, Parietal, Squamosal
	Goniale	early	Squamosal, Nasal, Pterygoid, Basisphenoid, Lacrimal, Mastoid, Supraoccipital, Ectotympanic
Talpa	Basioccipital	early	Squamosal, Supraoccipital
	Pterygoid	late	Palatine, Frontal, Vomer
Talpa europaea	Frontal	early	Premaxilla, Maxilla, Dentary, Parietal, Nasal
	Basioccipital	late	Squamosal, Nasal
	Basisphenoid	early	Lacrimal, Mastoid, Ectotympanic
	Supraoccipital	late	Palatine, Vomer
Talpa occidentalis	Frontal	late	Palatine, Vomer
	Squamosal	late	Nasal, Lacrimal, Mastoid
	Basioccipital	early	Premaxilla, Maxilla, Palatine, Dentary, Parietal, Vomer
	Pterygoid	late	Squamosal, Nasal, Lacrimal, Mastoid
	Exoccipital	early	Premaxilla, Maxilla, Palatine, Dentary, Parietal, Basioccipital, Nasal, Vomer, Supraoccipital
	Supraoccipital	early	Premaxilla, Maxilla, Dentary, Parietal, Nasal
	Goniale	late	Orbitosphenoid, Ectotympanic
Urotrichus talpoides	Nasal	late	Frontal, Squamosal, Pterygoid, Exoccipital, Basisphenoid, Mastoid, Supraoccipital
	Lacrimal	late	Basisphenoid, Alisphenoid, Orbitosphenoid, Petrosal, Mastoid, Presphenoid, Ectotympanic, Goniale
	Supraoccipital	late	Squamosal, Basioccipital, Exoccipital, Basisphenoid
	Ectotympanic	late	Basisphenoid, Alisphenoid, Orbitosphenoid, Petrosal, Presphenoid
	Goniale	late	Alisphenoid, Orbitosphenoid, Petrosal, Presphenoid
Scapanus orarius	Basioccipital	late	Basisphenoid, Mastoid
	Lacrimal	early	Premaxilla, Maxilla, Palatine, Dentary, Frontal, Parietal, Nasal, Pterygoid, Vomer
Condylura cristata	Basioccipital	early	Premaxilla, Maxilla, Palatine, Dentary, Frontal, Parietal, Squamosal, Pterygoid, Supraoccipital
	Nasal	early	Basioccipital
	Exoccipital	early	Premaxilla, Maxilla, Palatine, Dentary, Frontal, Parietal, Squamosal, Basioccipital, Pterygoid, Vomer
	Lacrimal	late	Basisphenoid, Mastoid, Ectotympanic, Goniale
	Supraoccipital	early	Premaxilla, Maxilla, Palatine, Dentary, Frontal, Parietal, Pterygoid, Vomer

## Sheet: DELTRAN
Clade	event	movemet	…in relation to…
Laurasiatheria	No movement
Rodentia	Premaxilla	late	Maxilla, Palatine, Squamosal
	Palatine	late	Parietal, Squamosal
	Frontal	early	Maxilla, Dentary
	Exoccipital	early	Basioccipital, Nasal, Pterygoid, Alisphenoid, Vomer
	Orbitosphenoid	late	Mastoid, Presphenoid
	Petrosal	early	Mastoid, Presphenoid
Chiroptera	Premaxilla	late	Maxilla, Squamosal
	Palatine	late	Parietal, Squamosal, Pterygoid, Ectotympanic
	Basioccipital	late	Nasal, Ectotympanic
	Exoccipital	late	Nasal, Alisphenoid
	Vomer	late	Nasal, Pterygoid, Ectotympanic
Lipotyphla	Parietal	early	Maxilla, Palatine
	Lacrimal	late	Basioccipital, Pterygoid, Exoccipital
	Alisphenoid	late	Exoccipital, Basisphenoid
	Presphenoid	late	Petrosal, Mastoid
	Ectotympanic	late	Basioccipital, Exoccipital
	Goniale	late	Basioccipital, Exoccipital, Basisphenoid, Ectotympanic
Erinaceidae + Soricidae	No movement
Erinaceidae	Basisphenoid	early	Nasal, Lacrimal, Ectotympanic
	Alisphenoid	early	Exoccipital, Lacrimal, Ectotympanic, Goniale
	Orbitosphenoid	early	Lacrimal, Ectotympanic, Goniale
Erinaceus amurensis	Parietal	early	Dentary, Frontal
Erinaceus europaeus	Frontal	early	Premaxilla, Maxilla, Dentary
	Parietal	late	Premaxilla, Maxilla, Palatine
	Pterygoid	early	Premaxilla, Maxilla, Palatine, Dentary, Frontal, Squamosal, Vomer
	Petrosal	late	Mastoid, Presphenoid
	Vomer	early	Palatine, Squamosal, Nasal
Soricidae	No movement
Soricinae	No movement
Cryptosis parva	Parietal	late	Premaxilla, Maxilla, Palatine, Frontal
	Squamosal	late	Nasal, Pterygoid
	Basioccipital	late	Exoccipital, Lacrimal
	Exoccipital	late	Squamosal, Nasal, Pterygoid, Lacrimal
	Vomer	early	Nasal, Pterygoid
Chimarrogale platycephala	Premaxilla	late	Palatine, Dentary, Frontal
	Maxilla	late	Palatine, Dentary, Frontal
	Squamosal	early	Palatine, Frontal, Parietal
	Nasal	early	Palatine, Frontal, Parietal, Squamosal, Pterygoid
	Pterygoid	early	Palatine, Frontal
	Exoccipital	early	Palatine, Frontal, Parietal, Basioccipital, Vomer, Supraoccipital
	Lacrimal	late	Basisphenoid, Ectotympanic, Goniale
	Vomer	early	Parietal, Squamosal
	Supraoccipital	early	Palatine, Frontal, Parietal, Nasal, Pterygoid, Vomer
Suncus murinus	Parietal	early	Palatine, Dentary, Frontal
	Basioccipital	early	Palatine, Squamosal, Pterygoid, Supraoccipital
	Nasal	late	Exoccipital, Lacrimal
	Vomer	late	Pterygoid, Exoccipital, Lacrimal
	Supraoccipital	early	Palatine, Pterygoid
Talpidae	Palatine	early	Premaxilla, Frontal
	Nasal	early	Frontal, Pterygoid
	Pterygoid	early	Premaxilla, Palatine, Frontal, Parietal, Squamosal
	Vomer	early	Premaxilla, Palatine, Frontal, Parietal, Squamosal
Scapanus + Urotrichus + Mogera + Talpa	Alisphenoid	late	Petrosal, Presphenoid
Urotrichus + Mogera + Talpa	No movement
Mogera + Talpa	Pterygoid	late	Premaxilla, Maxilla, Dentary, Parietal, Squamosal
	Supraoccipital	early	Nasal, Exoccipital
Mogera wogura	Palatine	late	Premaxilla, Maxilla, Dentary, Parietal, Squamosal, Supraoccipital
	Frontal	late	Premaxilla, Maxilla, Dentary, Parietal, Squamosal, Supraoccipital
	Orbitosphenoid	early	Basisphenoid, Ectotympanic
	Vomer	late	Premaxilla, Maxilla, Dentary, Parietal, Squamosal, Supraoccipital
	Goniale	early	Squamosal, Nasal, Pterygoid, Basisphenoid, Lacrimal, Supraoccipital, Ectotympanic
Mogera	Pterygoid	late	Palatine, Frontal
	Mastoid	early	Lacrimal, Goniale
Talpa europaea	Frontal	early	Nasal
	Basioccipital	early	Squamosal, Pterygoid
	Nasal	early	Basioccipital
	Basisphenoid	early	Lacrimal, Mastoid
Talpa occidentalis	Frontal	late	Premaxilla, Maxilla, Palatine, Dentary, Parietal, Vomer
	Squamosal	late	Nasal, Lacrimal, Mastoid
	Basioccipital	early	Premaxilla, Maxilla, Palatine, Dentary, Parietal, Vomer
	Pterygoid	late	Squamosal, Nasal, Lacrimal, Mastoid
	Exoccipital	early	Premaxilla, Maxilla, Palatine, Dentary, Parietal, Basioccipital, Nasal, Vomer, Supraoccipital
	Supraoccipital	early	Premaxilla, Maxilla, Palatine, Dentary, Parietal, Nasal, Vomer
Urotrichus talpoides	Nasal	late	Frontal, Pterygoid, Exoccipital, Basisphenoid, Mastoid, Vomer, Supraoccipital
	Lacrimal	late	Basisphenoid, Alisphenoid, Orbitosphenoid, Petrosal, Mastoid, Presphenoid, Ectotympanic, Goniale
	Supraoccipital	late	Squamosal, Basioccipital, Basisphenoid
	Ectotympanic	late	Basisphenoid, Alisphenoid, Orbitosphenoid, Petrosal, Presphenoid, Goniale
	Goniale	late	Alisphenoid, Orbitosphenoid, Petrosal, Mastoid, Presphenoid
Scapanus orarius	Basioccipital	late	Basisphenoid, Mastoid, Goniale
	Nasal	early	Premaxilla, Maxilla, Palatine, Dentary, Parietal
	Lacrimal	early	Premaxilla, Maxilla, Palatine, Dentary, Frontal, Parietal, Nasal, Pterygoid, Vomer
Condylura cristata	Basioccipital	early	Premaxilla, Maxilla, Palatine, Dentary, Frontal, Parietal, Squamosal, Pterygoid, Supraoccipital
	Nasal	early	Premaxilla, Maxilla, Palatine, Dentary, Parietal, Squamosal, Basioccipital
	Exoccipital	early	Premaxilla, Maxilla, Palatine, Dentary, Frontal, Parietal, Squamosal, Basioccipital, Pterygoid, Vomer
	Lacrimal	late	Basisphenoid, Ectotympanic, Goniale
	Supraoccipital	early	Premaxilla, Maxilla, Palatine, Dentary, Frontal, Parietal, Nasal, Pterygoid, Exoccipital, Vomer
